# Supplementary material for: Comprehensive analysis on subchondral bone marrow lesions of human osteoarthritis by integrating bulk and single-cell transcriptomes
Source: BMC Musculoskelet Disord. 2023 Aug 25;24:677. doi: 10.1186/s12891-023-06676-4 (PMC10463447; doi:10.1186/s12891-023-06676-4)
Supplement: Supplementary file 1 — Additional file 1: Supplementary Table S1. Detailed information of nine samples from six donors in present study. Supplementary Table S2. Overlapping differentially expressed genes between two differentially expressed genes list with similar direction of effect. Supplementary Table S3. GO analysis on differentially expressed genes (n=86 genes) in OA subchondral bone marrow lesion (top 10 dispalyed). Supplementary Table S4. KEGG analysis on differentially expressed genes (n=86 genes) in OA subchondral bone marrow lesion (top 7). Supplementary Table S5. Overlapping differentially expressed genes between four differentially expressed genes with same expression trend. Supplementary Table S6. Summary of OA risk genes reported in genome-wide association studies. Supplementary Table S7. IL11-TF network prediction. Supplementary Table S8. VCAN-TF network prediction. Supplementary Table S9. Predicted miRNAs binding to IL11 through databases and publisheddatasets (top 20 displayed). Supplementary Table S10. Predicted miRNAs binding to VCAN through databases and published datasets (top 20 displayed). Supplementary Table S11. Top 20 predicated lncRNA binding to hsa-miR-424-5p , hsa-miR-670-5p and has-mir-4261 through databases. Supplementary Table S12. The estimated cell proportions of present bulk RNA-seq by MuSiC. Supplementary Table S13. Customized signature matrix of scRNA-seq for MCP counter. Supplementary Table S14. Cellular abundance of present bulk RNA-seq predicted by MCP counter. Supplementary Table S15.Cellular abundance of independent subchondral bone RNA microarray profile(E-MTAB-5564) predicted by MCP counter. [file 12891_2023_6676_MOESM1_ESM.xlsx]

## Sheet: Catalogue
	Title:	Comprehensive analysis on subchondral bone marrow lesions of human osteoarthritis by integrating bulk and single-cell transcriptomes
	Journal name:	Clinical Rheumatology
	Authors:	Muhui Zeng, Xiaoshuai Wang, Tianyu Chen, Qianyi Wang, Guangfeng Ruan, Zhiyang Hu, Ye Xie, Tianxiang Fan, Shibo Chen, Yang Li, Jia Li, Song Xue, Yue Zhang, Jieli Chen, Lijun Lin, Changhai Ding, Zhaohua Zhu
	Corresponding Authors:	Zhaohua Zhu, Clinical Research Centre, Zhujiang Hospital of Southern Medical University, Guangzhou, China; 510280. Email: zhaohua.zhu@utas.edu.au.
	Sheet	Description
	Present page	Catalogue
	Table S1 (patients information)	Supplementary Table S1. Detailed information of nine samples from six donors in present study.
	Table S2 (86 DEGs)	Supplementary Table S2. Overlapping differentially expressed genes between two differentially expressed genes list with similar direction of effect
	Table S3 (GO enrichment)	Supplementary Table S3. GO analysis on differentially expressed genes (n=86 genes) in OA subchondral bone marrow lesion (top 10 dispalyed)
	Table S4 (KEGG pathway)	Supplementary Table S4. KEGG analysis on differentially expressed genes (n=86 genes) in OA subchondral bone marrow lesion (top 7)
	Table S5 (7 Overlapping DEGs)	Supplementary Table S5. Overlapping differentially expressed genes between four differentially expressed genes with same expression trend
	Table S6 (OA risk genes)	Supplementary Table S6. Summary of OA risk genes reported in genome-wide association studies
	Table S7 (IL11-TF)	Supplementary Table S7. IL11-TF network prediction
	Table S8 (VCAN - TF)	Supplementary Table S8. VCAN-TF network prediction
	Table S9 (IL11 - miRNA)	Supplementary Table S9. Predicted miRNAs binding to IL11 through databases and published datasets (top 20 displayed)
	Table S10 (VCAN - miRNA)	Supplementary Table S10. Predicted miRNAs binding to VCAN through databases and published datasets (top 20 displayed)
	Table S11 (miRNA - lncRNA)	Supplementary Table S11. Top 20 predicated lncRNA binding to hsa-miR-424-5p , hsa-miR-670-5p and has-mir-4261 through databases
	Table S12 (MuSiC bulk-seq)	Supplementary Table S12. The estimated cell proportions of present bulk RNA-seq by MuSiC
	Table S13 (Signature matrix)	Supplementary Table S13. Customized signature matrix of scRNA-seq for MCP counter
	Table S14 (MCP bulk-seq)	Supplementary Table S14. Cellular abundance of present bulk RNA-seq predicted by MCP counter
	Table S15 (MCP independent dataset)	Supplementary Table S15. Cellular abundance of independent subchondral bone RNA microarray profile(E-MTAB-5564) predicted by MCP counter

## Sheet: Table S1 (patients information)
	Supplementary Table S1. Detailed information of nine samples from six donors in present study.
	Donor	Sample	Gender	Age (y)	Diagnosis	Side	K-L Grades	BML Location	OA Compartment	Maximum BML Size (MOAKS)	Sample Type
	A	1	M	33	BD	L	NA	NA	NA	NA	Fresh SCB
	B	2	F	21	BD	R	NA	NA	NA	NA	Fresh SCB
	C	3	M	37	BD	R	NA	NA	NA	NA	Fresh SCB
	D	4	F	80	KOA	R	2	Medial Femur	Medial Tibiofemoral	Grade 3	Fresh SCB
		5									Fresh SCB
	E	6	F	63	KOA	L	2	Subspinous Tibia	Medial Tibiofemoral	Grade 3	Fresh SCB
		7									Fresh SCB
	F	8	F	73	KOA	L	3	Medial Femur	Medial Tibiofemoral	Grade 2	Fresh SCB
		9									Fresh SCB
	Abbreviation: M, Male; F, Female; L, Left; R, Right; BD, Brain Death; KOA, Knee Osteoarthritis; BML, Bone marrow lesion; MOAKS, Magnetic resonance imaging Osteoarthritis Knee Score; SCB, Subchondral Bone;

## Sheet: Table S2 (86 DEGs)
	Supplementary Table S2. Overlapping differentially expressed genes between two differentially expressed genes list with similar direction of effect
	Gene Symbol	BML vs Normal		BML vs NBML
		log2FC	adj.p	log2FC	adj.p
	MATN4	15.0811	3.63979e-13	2.78333	0.0101715
	AL136295	13.6881	7.34347e-07	13.6881	7.17999e-06
	AL121900	13.1556	1.84734e-05	13.1556	9.10527e-05
	LINC01711	13.0705	6.58321e-06	4.45326	0.00795032
	BPIFB4	12.7171	1.00044e-07	4.2585	0.000804617
	AC008764	12.6827	1.65174e-05	12.6827	8.79916e-05
	AC012184	11.2344	4.29325e-05	11.2344	8.79916e-05
	CCKAR	10.9087	0.0237624	10.9087	0.0425556
	WNT7B	7.77899	1.78716e-08	3.11557	0.000597546
	LINC01614	6.58303	0.0202061	2.03349	0.0329495
	ARSI	6.36363	1.59039e-12	2.75701	0.000291517
	IL11	6.13919	1.05002e-10	3.86576	1.18938e-05
	MMP13	5.40544	2.28339e-30	1.23535	0.0338519
	LRRC15	5.34272	2.36958e-15	1.44174	0.0429583
	CNMD	5.20091	2.63122e-06	2.38616	0.00584836
	PLPPR3	5.10212	1.84877e-08	2.55231	0.00580509
	POPDC3	4.90285	0.00285048	4.36567	4.86602e-06
	COL5A1	4.72671	1.83626e-19	1.89076	0.016666
	PPEF1	4.39549	6.65921e-05	1.9812	0.0100284
	LCTL	4.25326	0.00138609	1.73747	0.0439279
	STMN2	4.24613	0.00266156	3.50592	2.19962e-14
	CREB3L1	4.19569	7.05827e-13	1.99817	0.02536
	AC009093	4.14899	0.00036845	1.87464	0.000487293
	NOTUM	4.11681	0.0135369	3.7798	0.000297006
	COL10A1	4.06951	4.23679e-07	2.79502	0.000306012
	CRABP2	4.06228	2.98756e-21	1.758	0.0331701
	AC099066	3.85839	3.1642e-06	1.92784	0.0364228
	FMOD	3.64982	6.06525e-10	1.45308	0.0442302
	SLN	3.54891	0.0104997	4.66935	0.00342658
	SLC7A10	3.52454	0.000423992	2.88973	0.00516486
	OMD	3.46181	6.82105e-16	1.10397	0.00205305
	APOC4-APOC2	3.35076	0.0457733	4.66587	0.0044368
	THY1	3.29575	8.51226e-10	1.77966	0.0160313
	PYCR1	3.26874	2.16187e-09	1.56548	0.0422814
	MAGED4B	3.2563	1.81157e-07	1.55643	0.0375283
	HHIPL1	3.24147	2.18901e-08	1.77972	0.0159304
	NGEF	3.19179	2.16707e-05	1.94182	8.79916e-05
	PPP1R14C	3.16009	0.000684671	1.71831	0.0247218
	WNT5A	3.13743	0.000133629	1.98197	0.0112745
	ALPL	3.02858	3.18605e-05	2.23905	0.00048304
	PBK	3.01985	4.37431e-05	1.63588	0.0485991
	RBP4	2.95953	8.37054e-06	2.43975	9.87334e-06
	VCAN	2.70654	0.00365102	1.57656	0.000671045
	COL6A1	2.62414	5.3876e-05	2.00712	0.00733043
	SEZ6L2	2.58199	0.0191033	3.17081	2.7788e-05
	MAP3K4-AS1	2.4232	1.84882e-05	1.53855	0.00657914
	SULF1	2.41664	4.23679e-07	1.44832	0.000370126
	COL6A2	2.4129	0.000270283	1.7862	0.0165472
	FSTL1	2.39047	3.54483e-06	1.42985	0.0136214
	SPOCD1	2.37446	0.000310625	1.33718	0.0165472
	PCOLCE	2.28425	0.00031906	1.49174	0.0251102
	RAC3	2.26759	4.25993e-05	1.3403	0.0440141
	RCN3	2.20008	0.000169764	1.51689	0.00471436
	PLOD2	2.1828	5.57053e-05	1.41333	0.0196035
	TUBB3	2.12543	0.00884566	2.59983	0.000907408
	ELFN1	2.11032	0.000608854	2.50644	0.000164506
	SCX	2.09645	0.000368361	1.62775	0.0134196
	LOXL2	2.07368	5.92267e-05	1.70797	0.0124801
	FN1	2.05879	2.06073e-06	1.52999	0.0295729
	CD276	2.04762	0.0318526	2.04542	0.00809629
	ALX4	2.04476	0.0296607	1.76488	0.0442302
	PTK7	1.98652	0.00026667	1.3333	0.00157399
	CRLF1	1.94798	0.0098825	1.83342	0.00332167
	FKBP10	1.88208	0.000173064	1.38669	0.000284635
	BMP1	1.88178	0.000645756	1.49382	0.0179013
	TMEM263	1.88156	0.021943	1.34915	0.00310109
	FBN1	1.88084	0.00340829	0.990712	0.00432223
	SDC2	1.79776	0.00132779	1.35759	0.0245027
	P3H1	1.68554	0.000277732	1.15431	0.0323882
	PCOLCE2	1.64189	0.0279019	1.30228	0.0148512
	FZD1	1.63636	0.0252949	1.17345	0.0402254
	C1QTNF5	1.52979	0.00569862	1.33551	0.00605265
	FHL2	1.52637	0.0371216	1.58624	0.000272682
	CLMP	1.50506	0.0146291	1.17617	0.0460308
	C1QTNF2	1.50293	0.0495228	1.28947	0.0380443
	PLOD1	1.49541	0.00658485	1.0737	0.043398
	CDK2AP1	1.49351	0.00848833	1.36984	0.00402135
	SERPINH1	1.33281	0.017393	1.54637	0.00444562
	EXTL2	1.32571	0.0439891	0.962828	0.0182733
	IGHM	-1.81498	0.00705469	-2.23192	0.0002641
	IGLV4-69	-2.09439	0.00164869	-2.24898	0.00911192
	CX3CL1	-2.6301	8.62974e-07	-1.67213	0.0167668
	SCNN1B	-4.0558	8.51546e-07	-2.68521	8.85418e-07
	CA4	-4.30378	3.15885e-05	-2.91238	0.0202529
	AL662899	-6.04925	0.0207071	-8.23095	0.0154716
	AC253572	-12.502	2.31669e-05	-13.676	3.40096e-05
	Abbreviation: BML, Bone Marrow Lesion; NBML, non-Bone Marrow Lesion; log2FC, log2 fold change; adj.p, adjusted P value

## Sheet: Table S3 (GO enrichment)
	Supplementary Table S3. GO analysis on differentially expressed genes (n=86 genes) in OA subchondral bone marrow lesion (top 10 dispalyed)
	ONTOLOGY	ID	Description	GeneRatio	BgRatio	pvalue	p.adjust	qvalue	geneID	Count
	CC	GO:0005788	endoplasmic reticulum lumen	17/72	309/19717	8.33359e-16	8.33359e-14	6.40371e-14	SERPINH1/P3H1/SDC2/FBN1/FKBP10/FN1/RCN3/FSTL1/COL6A2/COL6A1/VCAN/WNT5A/COL10A1/NOTUM/COL5A1/ARSI/WNT7B	17
	CC	GO:0062023	collagen-containing extracellular matrix	18/72	406/19717	4.56362e-15	2.28181e-13	1.75339e-13	SERPINH1/P3H1/SDC2/FBN1/FN1/LOXL2/PCOLCE/COL6A2/SULF1/COL6A1/VCAN/WNT5A/OMD/FMOD/COL10A1/COL5A1/LRRC15/MATN4	18
	BP	GO:0030198	extracellular matrix organization	18/69	368/18670	9.19964e-16	7.60103e-13	5.83328e-13	SERPINH1/PLOD1/FBN1/BMP1/FN1/LOXL2/SCX/PLOD2/COL6A2/SULF1/COL6A1/VCAN/FMOD/COL10A1/CREB3L1/COL5A1/MMP13/MATN4	18
	BP	GO:0043062	extracellular structure organization	18/69	369/18670	9.64598e-16	7.60103e-13	5.83328e-13	SERPINH1/PLOD1/FBN1/BMP1/FN1/LOXL2/SCX/PLOD2/COL6A2/SULF1/COL6A1/VCAN/FMOD/COL10A1/CREB3L1/COL5A1/MMP13/MATN4	18
	BP	GO:0051216	cartilage development	12/69	209/18670	1.42126e-11	7.46635e-09	5.72992e-09	SERPINH1/BMP1/LOXL2/SCX/COL6A2/SULF1/COL6A1/WNT5A/CNMD/MMP13/WNT7B/MATN4	12
	BP	GO:0061448	connective tissue development	13/69	273/18670	1.95699e-11	7.71054e-09	5.91732e-09	SERPINH1/BMP1/LOXL2/SCX/COL6A2/SULF1/COL6A1/WNT5A/COL5A1/CNMD/MMP13/WNT7B/MATN4	13
	BP	GO:0032963	collagen metabolic process	9/69	115/18670	3.86561e-10	1.21844e-07	9.3507e-08	SERPINH1/PLOD1/P3H1/SCX/PLOD2/RCN3/CREB3L1/COL5A1/MMP13	9
	BP	GO:0030199	collagen fibril organization	7/69	54/18670	1.06338e-09	2.79314e-07	2.14355e-07	SERPINH1/PLOD1/LOXL2/SCX/PLOD2/FMOD/COL5A1	7
	MF	GO:0005518	collagen binding	7/66	67/17696	5.27736e-09	7.91705e-07	6.08022e-07	SERPINH1/PCOLCE2/P3H1/FN1/PCOLCE/LRRC15/MMP13	7
	MF	GO:0005201	extracellular matrix structural constituent	9/66	163/17696	9.03341e-09	7.91705e-07	6.08022e-07	FBN1/FN1/PCOLCE/COL6A2/COL6A1/VCAN/FMOD/COL10A1/COL5A1	9

## Sheet: Table S4 (KEGG pathway)
	Supplementary Table S4. KEGG analysis on differentially expressed genes (n=86 genes) in OA subchondral bone marrow lesion (top 7)
	ID	Description	GeneRatio	BgRatio	pvalue	p.adjust	qvalue	geneID	Count
	hsa05165	Human papillomavirus infection	7/31	331/8105	0.000200226	0.015309	0.0128292	FZD1/FN1/COL6A2/COL6A1/WNT5A/CREB3L1/WNT7B	7
	hsa04310	Wnt signaling pathway	5/31	166/8105	0.000374508	0.015309	0.0128292	FZD1/RAC3/WNT5A/NOTUM/WNT7B	5
	hsa04916	Melanogenesis	4/31	101/8105	0.000551963	0.015309	0.0128292	FZD1/WNT5A/CREB3L1/WNT7B	4
	hsa04974	Protein digestion and absorption	4/31	103/8105	0.000594525	0.015309	0.0128292	COL6A2/COL6A1/COL10A1/COL5A1	4
	hsa05205	Proteoglycans in cancer	5/31	205/8105	0.000979926	0.0201865	0.0169166	FZD1/SDC2/FN1/WNT5A/WNT7B	5
	hsa05217	Basal cell carcinoma	3/31	63/8105	0.00172274	0.0295738	0.0247833	FZD1/WNT5A/WNT7B	3
	hsa04934	Cushing syndrome	4/31	155/8105	0.00270781	0.0398435	0.0333895	FZD1/WNT5A/CREB3L1/WNT7B	4

## Sheet: Table S5 (7 Overlapping DEGs)
	Supplementary Table S5. Overlapping differentially expressed genes between four differentially expressed genes with same expression trend
	Dataset	Present bulk-seq				EGAS00001004476		GSE51588
	Gene Symbol	BML vs Normal		BML vs NBML		Lesional vs Preserved		Medial vs Lateral
		log2FC	adj.p	log2FC	adj.p	log2FC	adj.p	log2FC	adj.p
	IL11	6.13919	1.05002e-10	3.86576	1.18938e-05	2.02	0.007	4.00169	1.32349e-14
	CRABP2	4.06228	2.98756e-21	1.758	0.0331701	0.72	0.0274	1.26698	1.19118e-09
	OMD	3.46181	6.82105e-16	1.10397	0.00205305	0.7	0.00292	1.02461	2.08105e-07
	LRRC15	5.34272	2.36958e-15	1.44174	0.0429583	0.77	0.0183	1.43076	4.36791e-09
	PPP1R14C	3.16009	0.000684671	1.71831	0.0247218	1.12	0.0283	1.2265	6.62282e-08
	VCAN	2.70654	0.00365102	1.57656	0.000671045	0.73	0.00754	1.53749	2.46268e-06
	ALX4	2.04476	0.0296607	1.76488	0.0442302	1.18	0.0026	1.7338	3.31086e-11
	Abbreviation: BML, Bone Marrow Lesion; NBML, non-Bone Marrow Lesion; FC, fold change; adj.p, adjusted P value.

## Sheet: Table S6 (OA risk genes)
	Supplementary Table S6. Summary of OA risk genes reported in genome-wide association studies
	Year of publication	Title	PMID	Journal	Count	OA Risk Genes
	2021	Deciphering osteoarthritis genetics across 826,690 individuals from 9 populations	34450027	Cell	101	"AC005592.2", "ALDH1A2", " AOC1", "AQPEP", "ASTN2", " BMP5", "BRWD1", "C12orf60", "C12orf65"," C17orf67", "C1orf177", "C2orf40", "C3ORF34", "CHST3", "COL11A1", "COL27A1", "COLGALT2", "CRADD", "CTC-537E7.1", "CTD-2623N2.11" , "CUX1", "DGKI", "EHBP1L1", “ERG”， " FABP3P2", "FALCL1", "FAM101A", "FGF18", "FILIP1", "FOXP2", "FTO", "GDF5", "GLIS3", "H1F0", "HDAC9", "HFE", "HHIP", "HLA-DPA1", "IL11", "IR…
	2019	Identification of new therapeutic targets for osteoarthritis through genome-wide analyses of UK Biobank data.	30664745	Nature Genetic	88	”ALDH1A2“, "ANAPC4", "AP3B1", "ASTN2", "ASTN2-AS1", "BMP5", "BRWD1P2", "CAVIN2", "CCDC33", "CDC5L", "CLDN23", "COL11A1", "COL27A1", "COLGALT2", "CPSF6", "CRADD", "CSK", "DCDC1", "DELEC1", "DPEP1", "DYNC1I1", "ECM1P2", "ERG", "FAM53A", "FGF18", "FILIP1", "FTO", "GDF5", "GLIS3", "GLT8D1", "GSDMC", "H2BC4", "H3P27", "HLA-DPA1", "HLA-DPB1", "IL11", "ITIH1", "KIF12", "KIF26B", "LINC00114", "LINC02399"…
	2019	Meta-analysis of Icelandic and UK data sets identifies missense variants in SMO, IL11, COL11A1 and 13 more new loci associated with osteoarthritis.	30374069	Nature Genetic	40	"ASTN2", "ASTN2-AS1", "CCDC26", "CHADL", "COL11A1", "COL27A1", "DELEC1", "EP300", "FILIP1", "GDF5", "GLT8D1", "GNL3", "H3P27", "HDAC9", "HFE", "IL11", "ITIH1", "KIF12", "LMX1B", "LTBP1", "LTBP3", "LYPLAL1-AS1", "MAP2K6", "MTRF1LP2", "NACA2", "PLEC", "PTHLH", "RFLNA", "RN7SKP15", "RPL26P20", "RUNX2", "SBNO1", "SMAD3", "SMO", "SUPT3H", "TBX4", "TGFA", "TNC", "WWP2", "ZC3H11B"

## Sheet: Table S7 (IL11-TF)
	Supplementary Table S7. IL11-TF network prediction
	Datebase	ENCODE	JASPAR	ChEA	TRRUST
	TF	GLIS2	CEBPB	MYC	HOXA10
		GLI4	FOS	EGR1	STAT3
		BCL11A	HNF4A	TP53
		NFIA	TFAP2A	SIN3B
		MAZ	SREBF1	REST
		KLF16		SRY
		IRF4		SUZ12
		EZH2		RELA
		EGR1		BACH1
		FOXM1
		SMAD4
		KLF9
		BCOR
		ZNF263
		ZNF639
		ZFX
		NFYC
		SP3
		BCL11B
		POLR2A
		NCOR1
		KLF8
		SCRT1
		SP2
		HIC1

## Sheet: Table S8 (VCAN - TF)
	Supplementary Table S8. VCAN-TF network prediction
	Datebase	ENCODE	JASPAR	ChEA	TRRUST
	TF	ZNF2	GATA2	NFE2L2	TCF4
		HMG20A	FOXL1	HOXC9	TP53
		ZEB1	NFYA	AR
		ZNF644	HNF4A	TCF4
		ELF1	NFKB1	SMAD4
		ZFP2	RELA	NANOG
		CTBP2	TP53	POU5F1
		KLF8	STAT1	SOX2
		ZNF101		TCF3
		ZNF263		EGR1
		ELF3		TP53
		NR4A1		HNF4A
		CTCF		ASH2L
		POU5F1		FOXP1
		ZNF76		TAL1
		ZNF501		TRIM28
		ZNF24		EP300
		KLF6		SALL4
		ZBTB1		WT1
		SP3		PRDM14
		REST		RUNX2
		ZNF335		YY1
		SCRT2		MECOM
		CREB3L1		BMI1
				EZH2
				RNF2
				MTF2
				SUZ12
				TBX3
				MYB
				POU3F2
				BACH1

## Sheet: Table S9 (IL11 - miRNA)
	Supplementary Table S9. Predicted miRNAs binding to IL11 through databases and published datasets (top 20 displayed)
	Database / Article	Total Count	miRNA (top 20)
	TargetScan	552	"hsa-miR-3064-5p", "hsa-miR-6504-5p", "hsa-miR-149-5p", "hsa-miR-124-3p.1", "hsa-miR-124-3p.2", "hsa-miR-506-3p", "hsa-miR-130a-5p", "hsa-miR-23c", "hsa-miR-23b-3p", "hsa-miR-23a-3p", "hsa-miR-505-3p.1", "hsa-miR-142-3p.2", "hsa-miR-4533", "hsa-miR-3202", "hsa-miR-6079", "hsa-miR-3119", "hsa-miR-4794", "hsa-miR-664a-5p", "hsa-miR-3126-3p", "hsa-miR-3156-5p"
	miRDB	55	"hsa-miR-5692a", "hsa-miR-5006-3p", "hsa-miR-4755-5p", "hsa-miR-3201", "hsa-miR-1827", "hsa-miR-302f", "hsa-miR-4795-3p", "hsa-miR-1468-3p", "hsa-miR-425-5p", "hsa-miR-487a-3p", "hsa-miR-4791", "hsa-miR-154-3p", "hsa-miR-4799-5p", "hsa-miR-124-3p", "hsa-miR-506-3p", "hsa-miR-651-5p", "hsa-miR-3661", "hsa-miR-450b-3p", "hsa-miR-4778-5p", "hsa-miR-3686"
	miRTarBase	51	"hsa-miR-204-5p", "hsa-miR-30c-5p", "hsa-miR-211-5p", "hsa-miR-379-5p", "hsa-miR-124-3p", "hsa-miR-1-3p", "hsa-miR-3120-5p", "hsa-miR-2117", "hsa-miR-4273", "hsa-miR-339-5p", "hsa-miR-670", "hsa-miR-3938", "hsa-miR-642b", "hsa-miR-4267", "hsa-miR-4323", "hsa-miR-495", "hsa-miR-3613-3p", "hsa-miR-371b-5p", "hsa-miR-371-5p", "hsa-miR-3135"
	TarBase	9	"hsa-miR-124-3p", "hsa-miR-24-3p", "hsa-miR-204-5p", "hsa-miR-211-5p", "hsa-miR-379-5p", "hsa-miR-1", "hsa-miR-922", "hsa-miR-424-5p", "hsa-miR-497-5p"
	starBase	7	"hsa-miR-211-5p", "hsa-miR-23a-3p", "hsa-miR-124-3p", "hsa-miR-31-5p", "hsa-miR-204-5p", "hsa-miR-23b-3p", "hsa-miR-506-3p"
	Wu et al., 2021	10	"hsa-miR-3922-3p", "hsa-miR-122-5p", "hsa-miR-5687", "hsa-miR-3666", "hsa-miR-670-5p", "hsa-miR-4493", "hsa-miR-4261", "hsa-miR-1224-5p", "hsa-miR-320d", "hsa-miR-5703"
	Wang et al., 2019	9	"hsa-miR-1227-3p", "hsa-miR-1238-5p", "hsa-miR-193a-3p", "hsa-miR-197-3p", "hsa-miR-199b-5p", "hsa-miR-328", "hsa-miR-338-3p", "hsa-miR-424-5p", "hsa-miR-582-5p"
	Wang et al., 2019 : Wang P, Dong R, Wang B, et al. Genome‐wide microRNA screening reveals miR‐582‐5p as a mesenchymal stem cell‐specific microRNA in subchondral bone of the human knee joint. J Cell Physiol. 2019;234:
	Wu et al., 2021: Wu, X.; Crawford, R.; Xiao, Y.; Mao, X.; Prasadam, I. Osteoarthritic Subchondral Bone Release Exosomes That Promote Cartilage Degeneration. Cells 2021, 10, 251. https://doi.org/10.3390/cells10020251

[truncated: 6 more sheets: Table S10 (VCAN - miRNA), Table S11 (miRNA - lncRNA), Table S12 (MuSiC bulk-seq), Table S13 (Signature matrix), Table S14 (MCP bulk-seq), Table S15 (MCP independent)]
